# Supplementary material for: Impact of the COVID-19 Pandemic on Tumor Stage and Pathohistological Parameters of Vulvar Cancer
Source: J Clin Med. 2024 Jul 11;13(14):4058. doi: 10.3390/jcm13144058 (PMC11277637; doi:10.3390/jcm13144058)
Supplement: Supplementary file 1 [file jcm-13-04058-s001.zip]

Archive with 1 entries (1 files):
- jcm-3056156-supplementary.pdf
